# Supplementary material for: Genome-Wide Analysis of Callose Synthase (CALS) Genes in Cabbage (Brassica oleracea var. capitata L.): Identification and Expression Profiling During Hyaloperonospora parasitica Infection
Source: Int J Mol Sci. 2025 Oct 23;26(21):10304. doi: 10.3390/ijms262110304 (PMC12610245; doi:10.3390/ijms262110304)
Supplement: Supplementary file 1 [file ijms-26-10304-s001.zip]

Archive with 5 entries (5 files):
- Supplementary File S1. Protein sequence of AtCALS, BoCALS and BrCALS.pdf
- Supplementary File S2. The phylogenetic tree of BoCALS genes in Brassica oleracea..jpg
- Supplementary Table S1. Nucleotide sequences, genomic positions, and strand orientations of predicted cis-regulatory elements..xlsx
- Supplementary Table S2. Primer senquence used for Quantitative Real-Time PCR.pdf
- Supplementary Table S3. Protein sequence of identified motifs..xlsx
