# Supplementary material for: Genome-Wide Analysis of Callose Synthase (CALS) Genes in Cabbage (Brassica oleracea var. capitata L.): Identification and Expression Profiling During Hyaloperonospora parasitica Infection
Source: Int J Mol Sci. 2025 Oct 23;26(21):10304. doi: 10.3390/ijms262110304 (PMC12610245; doi:10.3390/ijms262110304)
Supplement: Supplementary file 1 [file ijms-26-10304-s001.zip › Supplementary Table S1. Nucleotide sequences, genomic positions, and strand orientations of predicted cis-regulatory elements..xlsx]

## Sheet: Sheet1
Supplementary Table S1. Nucleotide sequences, genomic positions, and strand orientations of predicted cis-regulatory elements.
Motif_ID	Motif_Name	Sequence	Position	Sequence_number	Strand	Organism	Function
PlantCARE_29334	ERE	ATTTTAAA	1436	8	+	Nicotiana glutinos
PlantCARE_29334	ARE	AAACCA	819	6	+	Zea mays	cis-acting regulatory element essential for the anaerobic induction
PlantCARE_29334	ARE	AAACCA	1190	6	+	Zea mays	cis-acting regulatory element essential for the anaerobic induction
PlantCARE_29334	ARE	AAACCA	1614	6	+	Zea mays	cis-acting regulatory element essential for the anaerobic induction
PlantCARE_29334	AT-rich element	ATAGAAATCAA	786	10	-	Glycine max	binding site of AT-rich DNA binding protein (ATBP-1)
PlantCARE_29334	CCGTCC-box	CCGTCC	1362	6	-	Petroselinum hortense
PlantCARE_29334	MYC	CATTTG	231	6	+	Arabidopsis thaliana
PlantCARE_29334	MYC	CATTTG	1222	6	-	Arabidopsis thaliana
PlantCARE_29334	MYC	CATTTG	1314	6	-	Arabidopsis thaliana
PlantCARE_29334	HD-Zip 1	CAAT(A/T)ATTG	153	8	+	Arabidopsis thaliana	element involved in differentiation of the palisade mesophyll cells
PlantCARE_29334	CCGTCC motif	CCGTCC	1362	6	-	Nicotiana tabacum
PlantCARE_29334	GATA-motif	AAGATAAGATT	1503	10	+	Arabidopsis thaliana	part of a light responsive element
PlantCARE_29334	A-box	CCGTCC	1362	6	-	Petroselinum crispum	cis-acting regulatory element
PlantCARE_29334	Box 4	ATTAAT	23	6	+	Petroselinum crispum	part of a conserved DNA module involved in light responsiveness
PlantCARE_29334	Box 4	ATTAAT	487	6	+	Petroselinum crispum	part of a conserved DNA module involved in light responsiveness
PlantCARE_29334	Box 4	ATTAAT	561	6	+	Petroselinum crispum	part of a conserved DNA module involved in light responsiveness
PlantCARE_29334	Box 4	ATTAAT	967	6	+	Petroselinum crispum	part of a conserved DNA module involved in light responsiveness
PlantCARE_29334	MYB-like sequence	TAACCA	28	6	-	Arabidopsis thaliana
PlantCARE_29334	MYB-like sequence	TAACCA	97	6	+	Arabidopsis thaliana
PlantCARE_29334	MYB-like sequence	TAACCA	1326	6	+	Arabidopsis thaliana
PlantCARE_29334	MYB-like sequence	TAACCA	1966	6	-	Arabidopsis thaliana
PlantCARE_29334	CAAT-box	CAAT	153	4	+	Nicotiana glutinosa
PlantCARE_29334	CAAT-box	CAAT	158	4	-	Nicotiana glutinosa
PlantCARE_29334	CAAT-box	CAAAT	232	5	-	Pisum sativum	common cis-acting element in promoter and enhancer regions
PlantCARE_29334	CAAT-box	CAAAT	311	5	-	Pisum sativum	common cis-acting element in promoter and enhancer regions
PlantCARE_29334	CAAT-box	CAAAT	396	5	-	Pisum sativum	common cis-acting element in promoter and enhancer regions
PlantCARE_29334	CAAT-box	CAAAT	497	5	-	Pisum sativum	common cis-acting element in promoter and enhancer regions
PlantCARE_29334	CAAT-box	CAAT	502	4	+	Nicotiana glutinosa
PlantCARE_29334	CAAT-box	CAAAT	536	5	-	Pisum sativum	common cis-acting element in promoter and enhancer regions
PlantCARE_29334	CAAT-box	CAAT	580	4	+	Nicotiana glutinosa
PlantCARE_29334	CAAT-box	CCAAT	701	5	-	Arabidopsis thaliana	common cis-acting element in promoter and enhancer regions
PlantCARE_29334	CAAT-box	CAAT	860	4	+	Nicotiana glutinosa
PlantCARE_29334	CAAT-box	CAAT	940	4	-	Nicotiana glutinosa
PlantCARE_29334	CAAT-box	CAAT	1002	4	+	Nicotiana glutinosa
PlantCARE_29334	CAAT-box	CAAT	1070	4	+	Nicotiana glutinosa
PlantCARE_29334	CAAT-box	CAAAT	1072	5	-	Pisum sativum	common cis-acting element in promoter and enhancer regions
PlantCARE_29334	CAAT-box	CCAAT	1115	5	+	Arabidopsis thaliana	common cis-acting element in promoter and enhancer regions
PlantCARE_29334	CAAT-box	CAAT	1116	4	+	Nicotiana glutinosa
PlantCARE_29334	CAAT-box	CAAT	1127	4	+	Nicotiana glutinosa
PlantCARE_29334	CAAT-box	CAAAT	1148	5	+	Pisum sativum	common cis-acting element in promoter and enhancer regions
PlantCARE_29334	CAAT-box	CAAAT	1151	5	-	Pisum sativum	common cis-acting element in promoter and enhancer regions
PlantCARE_29334	CAAT-box	CAAAT	1222	5	+	Pisum sativum	common cis-acting element in promoter and enhancer regions
PlantCARE_29334	CAAT-box	CAAAT	1298	5	+	Pisum sativum	common cis-acting element in promoter and enhancer regions
PlantCARE_29334	CAAT-box	CAAAT	1314	5	+	Pisum sativum	common cis-acting element in promoter and enhancer regions
PlantCARE_29334	CAAT-box	CAAAT	1330	5	+	Pisum sativum	common cis-acting element in promoter and enhancer regions
PlantCARE_29334	CAAT-box	CAAAT	1344	5	-	Pisum sativum	common cis-acting element in promoter and enhancer regions
PlantCARE_29334	CAAT-box	CAAT	1434	4	+	Nicotiana glutinosa
PlantCARE_29334	CAAT-box	CAAAT	1589	5	+	Pisum sativum	common cis-acting element in promoter and enhancer regions
PlantCARE_29334	CAAT-box	CAAT	1625	4	+	Nicotiana glutinosa
PlantCARE_29334	CAAT-box	CAAAT	1676	5	+	Pisum sativum	common cis-acting element in promoter and enhancer regions
PlantCARE_29334	CAAT-box	CAAAT	1691	5	+	Pisum sativum	common cis-acting element in promoter and enhancer regions
PlantCARE_29334	CAAT-box	CAAT	1741	4	-	Nicotiana glutinosa
PlantCARE_29334	CAAT-box	CAAAT	1899	5	-	Pisum sativum	common cis-acting element in promoter and enhancer regions
PlantCARE_29334	CAAT-box	CCCAATTT	1912	8	+	Arabidopsis thaliana	common cis-acting element in promoter and enhancer regions
PlantCARE_29334	CAAT-box	CCAAT	1913	5	+	Arabidopsis thaliana	common cis-acting element in promoter and enhancer regions
PlantCARE_29334	CAAT-box	CAAT	1914	4	+	Nicotiana glutinosa
PlantCARE_29334	CAAT-box	CCAAT	1944	5	-	Arabidopsis thaliana	common cis-acting element in promoter and enhancer regions
PlantCARE_29334	CAAT-box	CAAT	1956	4	-	Nicotiana glutinosa
PlantCARE_29334	CAAT-box	CCAAT	1975	5	+	Arabidopsis thaliana	common cis-acting element in promoter and enhancer regions
PlantCARE_29334	CAAT-box	CAAT	1976	4	+	Nicotiana glutinosa
PlantCARE_29334	CAAT-box	CAAT	1980	4	-	Nicotiana glutinosa
PlantCARE_29334	CAAT-box	CCAAT	1996	5	-	Arabidopsis thaliana	common cis-acting element in promoter and enhancer regions
PlantCARE_29334	TATA-box	ATATAA	17	6	+	Brassica oleracea	core promoter element around -30 of transcription start
PlantCARE_29334	TATA-box	TATA	18	4	+	Arabidopsis thaliana	core promoter element around -30 of transcription start
PlantCARE_29334	TATA-box	TATAA	31	5	-	Arabidopsis thaliana	core promoter element around -30 of transcription start
PlantCARE_29334	TATA-box	TATA	32	4	+	Arabidopsis thaliana	core promoter element around -30 of transcription start
PlantCARE_29334	TATA-box	TATAA	79	5	-	Arabidopsis thaliana	core promoter element around -30 of transcription start
PlantCARE_29334	TATA-box	TATA	80	4	+	Arabidopsis thaliana	core promoter element around -30 of transcription start
PlantCARE_29334	TATA-box	TATAA	94	5	-	Arabidopsis thaliana	core promoter element around -30 of transcription start
PlantCARE_29334	TATA-box	TATA	95	4	+	Arabidopsis thaliana	core promoter element around -30 of transcription start
PlantCARE_29334	TATA-box	ATATAT	253	6	+	Brassica napus	core promoter element around -30 of transcription start
PlantCARE_29334	TATA-box	TATA	254	4	+	Arabidopsis thaliana	core promoter element around -30 of transcription start
PlantCARE_29334	TATA-box	ATATAT	341	6	+	Brassica napus	core promoter element around -30 of transcription start
PlantCARE_29334	TATA-box	TATA	342	4	+	Arabidopsis thaliana	core promoter element around -30 of transcription start
PlantCARE_29334	TATA-box	ATTATA	454	6	+	Brassica napus	core promoter element around -30 of transcription start
PlantCARE_29334	TATA-box	TATAA	455	5	-	Arabidopsis thaliana	core promoter element around -30 of transcription start
PlantCARE_29334	TATA-box	TATA	456	4	+	Arabidopsis thaliana	core promoter element around -30 of transcription start
PlantCARE_29334	TATA-box	ATTATA	670	6	+	Brassica napus	core promoter element around -30 of transcription start
PlantCARE_29334	TATA-box	TATAA	671	5	-	Arabidopsis thaliana	core promoter element around -30 of transcription start
PlantCARE_29334	TATA-box	TATA	672	4	+	Arabidopsis thaliana	core promoter element around -30 of transcription start
PlantCARE_29334	TATA-box	TATA	686	4	+	Arabidopsis thaliana	core promoter element around -30 of transcription start
PlantCARE_29334	TATA-box	TATA	773	4	+	Arabidopsis thaliana	core promoter element around -30 of transcription start
PlantCARE_29334	TATA-box	TATAAA	888	6	-	Helianthus annuus	core promoter element around -30 of transcription start
PlantCARE_29334	TATA-box	TATAA	889	5	-	Arabidopsis thaliana	core promoter element around -30 of transcription start
PlantCARE_29334	TATA-box	TATA	890	4	+	Arabidopsis thaliana	core promoter element around -30 of transcription start
PlantCARE_29334	TATA-box	TATAA	924	5	-	Arabidopsis thaliana	core promoter element around -30 of transcription start
PlantCARE_29334	TATA-box	TATA	925	4	+	Arabidopsis thaliana	core promoter element around -30 of transcription start
PlantCARE_29334	TATA-box	TATTTAAA	927	8	+	Arabidopsis thaliana	core promoter element around -30 of transcription start
PlantCARE_29334	TATA-box	TATACA	942	6	-	Helianthus annuus	core promoter element around -30 of transcription start
PlantCARE_29334	TATA-box	TATA	944	4	+	Arabidopsis thaliana	core promoter element around -30 of transcription start
PlantCARE_29334	TATA-box	TAAAGATT	1416	8	+	Arabidopsis thaliana	core promoter element around -30 of transcription start
PlantCARE_29334	TATA-box	TATAA	1490	5	-	Arabidopsis thaliana	core promoter element around -30 of transcription start
PlantCARE_29334	TATA-box	TATA	1491	4	-	Arabidopsis thaliana	core promoter element around -30 of transcription start
PlantCARE_29334	TATA-box	ATATAA	1991	6	+	Brassica oleracea	core promoter element around -30 of transcription start
PlantCARE_29334	TATA-box	TATA	1992	4	-	Arabidopsis thaliana	core promoter element around -30 of transcription start
PlantCARE_29334	Sp1	GGGCGG	1227	6	+	Oryza sativa	light responsive element
PlantCARE_29334	Sp1	GGGCGG	1236	6	+	Oryza sativa	light responsive element
PlantCARE_29334	STRE	AGGGG	617	5	+	Arabidopsis thaliana
PlantCARE_29334		motif_sequence	56	4	+	organism	short_function
PlantCARE_29334		motif_sequence	219	4	-	organism	short_function
PlantCARE_29334		motif_sequence	273	4	+	organism	short_function
PlantCARE_29334		motif_sequence	1111	4	+	organism	short_function
PlantCARE_29334		motif_sequence	1182	4	-	organism	short_function
PlantCARE_29334		motif_sequence	1278	4	-	organism	short_function
PlantCARE_29334		motif_sequence	1309	4	+	organism	short_function
PlantCARE_29334		motif_sequence	1633	4	-	organism	short_function
PlantCARE_29334		motif_sequence	1780	4	-	organism	short_function
PlantCARE_29334		motif_sequence	1808	4	-	organism	short_function
PlantCARE_29334		motif_sequence	1836	4	-	organism	short_function
PlantCARE_29334	G-box	CACGTC	278	6	+	Zea mays	cis-acting regulatory element involved in light responsiveness
PlantCARE_29334	G-box	TAAACGTG	318	8	-	Brassica oleracea	cis-acting regulatory element involved in light responsiveness
PlantCARE_29334	as-1	TGACG	86	5	-	Arabidopsis thaliana
PlantCARE_29334	as-1	TGACG	280	5	-	Arabidopsis thaliana
PlantCARE_29334	as-1	TGACG	1124	5	-	Arabidopsis thaliana
PlantCARE_29334	as-1	TGACG	1201	5	-	Arabidopsis thaliana
PlantCARE_29334	AC-II	TCACCAACCCCC	1013	11	-	Populus tremuloides
PlantCARE_29334	MYB	TAACCA	28	6	-	Arabidopsis thaliana
PlantCARE_29334	MYB	TAACCA	97	6	+	Arabidopsis thaliana
PlantCARE_29334	MYB	TAACCA	1326	6	+	Arabidopsis thaliana
PlantCARE_29334	MYB	TAACCA	1966	6	-	Arabidopsis thaliana
PlantCARE_29334	AAGAA-motif	GAAAGAA	120	7	-	Avena sativa
PlantCARE_29334	LTR	CCGAAA	130	6	-	Hordeum vulgare	cis-acting element involved in low-temperature responsiveness
PlantCARE_29334	GT1-motif	GGTTAA	1967	6	+	Arabidopsis thaliana	light responsive element
PlantCARE_29334	Myb	TAACTG	895	6	+	Arabidopsis thaliana
PlantCARE_29334	G-Box	CACGTT	318	6	+	Pisum sativum	cis-acting regulatory element involved in light responsiveness
PlantCARE_29334	G-Box	CACGTT	954	6	-	Pisum sativum	cis-acting regulatory element involved in light responsiveness
PlantCARE_29334	Unnamed__4	CTCC	165	4	-	Petroselinum hortense
PlantCARE_29334	Unnamed__4	CTCC	242	4	+	Petroselinum hortense
PlantCARE_29334	Unnamed__4	CTCC	1113	4	+	Petroselinum hortense
PlantCARE_29334	Unnamed__4	CTCC	1910	4	+	Petroselinum hortense
PlantCARE_29334	TGACG-motif	TGACG	86	5	-	Hordeum vulgare	cis-acting regulatory element involved in the MeJA-responsiveness
PlantCARE_29334	TGACG-motif	TGACG	280	5	-	Hordeum vulgare	cis-acting regulatory element involved in the MeJA-responsiveness
PlantCARE_29334	TGACG-motif	TGACG	1124	5	-	Hordeum vulgare	cis-acting regulatory element involved in the MeJA-responsiveness
PlantCARE_29334	TGACG-motif	TGACG	1201	5	-	Hordeum vulgare	cis-acting regulatory element involved in the MeJA-responsiveness
PlantCARE_29334	Myc	TCTCTTA	183	7	+	Arabidopsis thaliana
PlantCARE_29334	Myc	TCTCTTA	1698	7	-	Arabidopsis thaliana
PlantCARE_29334	W box	TTGACC	150	6	-	Arabidopsis thaliana
PlantCARE_29334	CGTCA-motif	CGTCA	86	5	+	Hordeum vulgare	cis-acting regulatory element involved in the MeJA-responsiveness
PlantCARE_29334	CGTCA-motif	CGTCA	280	5	+	Hordeum vulgare	cis-acting regulatory element involved in the MeJA-responsiveness
PlantCARE_29334	CGTCA-motif	CGTCA	1124	5	+	Hordeum vulgare	cis-acting regulatory element involved in the MeJA-responsiveness
PlantCARE_29334	CGTCA-motif	CGTCA	1201	5	+	Hordeum vulgare	cis-acting regulatory element involved in the MeJA-responsiveness
PlantCARE_29334	ABRE	ACGTG	278	5	-	Arabidopsis thaliana	cis-acting element involved in the abscisic acid responsiveness
PlantCARE_29334	ABRE	ACGTG	318	5	-	Arabidopsis thaliana	cis-acting element involved in the abscisic acid responsiveness
PlantCARE_29334	ABRE	ACGTG	955	5	+	Arabidopsis thaliana	cis-acting element involved in the abscisic acid responsiveness
PlantCARE_29334	WUN-motif	TAATTACTC	303	9	-	Nicotiana glutinosa
