# Supplementary material for: Genome-Wide Analysis of Callose Synthase (CALS) Genes in Cabbage (Brassica oleracea var. capitata L.): Identification and Expression Profiling During Hyaloperonospora parasitica Infection
Source: Int J Mol Sci. 2025 Oct 23;26(21):10304. doi: 10.3390/ijms262110304 (PMC12610245; doi:10.3390/ijms262110304)
Supplement: Supplementary file 1 [file ijms-26-10304-s001.zip › Supplementary Table S3. Protein sequence of identified motifs..xlsx]

## Sheet: Sheet1
Supplementary Table S3. Protein sequence of identified motifs.
motif number	sequence
motif 1	NSTLRGGNITHHEYIQVGKGRDVGLNQISMFEAKVANGNGEQTLSRDVYR
motif 2	PGPPKLGEGKPENQNHAIIFTRGEALQTIDMNQDNYFEEALKMRNLLZEF
motif 3	HIFTGSVSSLAWFMSNQETSFVTJGQRVLANPLKVRFHYGHPDVFDRLFH
motif 4	LYLLIWGEAANJRFMPECLCYIFHHMAFE
motif 5	SWLFAPFLFNPSGFEWQKIVDDWTDWNKWJYNRGG
motif 6	KYRATGRGFVVFHAKFAENYRLYSRSHFVK
motif 7	GFRTAJVDFILMQLQLASVFFTFSLGTKTHYFGRTILHGGA
motif 8	SKEARRSKNGKAPHSEWRNYDDLNEYFWSVRCF
motif 9	GHRFDFFRMLSFYFTTVGFYFSTMJTVLT
motif 10	KESAMBVPSNLEARRRJTFFSNSLFMDMP
